# Supplementary material for: Molecular Dynamics Simulations of the Allosteric Modulation of the Adenosine A2a Receptor by a Mini-G Protein
Source: Sci Rep. 2019 Apr 2;9:5495. doi: 10.1038/s41598-019-41980-x (PMC6445292; doi:10.1038/s41598-019-41980-x)
Supplement: Supplementary file 2 — Dataset 1 [file 41598_2019_41980_MOESM2_ESM.xlsx]

## Sheet: pairs_correlation_dist_vol_ca_order_edited
Res #1	Res #2	Distance-Volume Correlation
63	84	0.694892580172191
67	84	0.666876910289767
88	278	0.643780979698965
89	278	0.643385360682155
88	277	0.641078774695858
85	278	0.639044774166938
89	277	0.638763342544561
63	85	0.634682362550636
67	85	0.634499127274493
85	274	0.629508593698791
85	277	0.624977968256757
63	89	0.624532595705608
67	89	0.621422435890961
67	88	0.620739485864995
63	88	0.618326810276922
67	168	0.616244941661572
89	274	0.6161018792411
63	174	0.611060018147693
63	177	0.596181757556928
63	246	0.580783430856867
63	185	0.575303866317528
63	181	0.573937725901183
88	274	0.572368607223104
63	92	0.572160864161056
63	168	0.571917798095486
67	92	0.567519958074035
67	246	0.551952224978252
67	169	0.551008452862611
63	186	0.54836943634617
67	177	0.546366459598993
63	253	0.544427017086612
177	277	0.540954245998116
92	277	0.540275911356368
67	181	0.538484332225802
67	174	0.532186610147551
67	185	0.530464734099434
63	169	0.530448777989009
92	278	0.523028114096412
67	186	0.518971544012791
181	277	0.517798630672355
63	250	0.5173328278224
177	274	0.51211309036992
63	249	0.501165653040073
67	277	0.497496865747735
67	253	0.493967284379534
67	250	0.493125290872807
177	246	0.490867640418562
67	249	0.488645819446017
89	270	0.488623392186375
84	278	0.488008582925449
85	270	0.485991879212387
67	274	0.485715953251153
177	278	0.483170726650683
63	277	0.483143828189404
181	274	0.465332585981835
92	274	0.464470601798144
84	274	0.463947719093965
181	278	0.462844801380984
63	274	0.45705654245423
67	270	0.453994380146987
67	278	0.449082973840555
246	274	0.446051545160634
246	249	0.439027943243628
246	277	0.427000830529263
177	270	0.425518375471711
174	277	0.424719018426722
174	246	0.413296844908346
186	277	0.412291673324064
63	278	0.409745248636381
174	274	0.409643550875537
89	249	0.402812801202438
63	270	0.39872683162702
168	270	0.394457992167935
185	277	0.394057770310816
181	246	0.377127162367524
246	253	0.374615635992532
185	274	0.372631835123312
168	274	0.370889567355642
186	278	0.370445797029439
186	274	0.368920297531541
174	278	0.368425595333715
185	278	0.367483677189732
246	278	0.362375116262437
177	249	0.36206101985912
174	270	0.357222448941001
253	274	0.35621854162149
177	250	0.351964625928474
84	277	0.346723159166433
84	270	0.346558763397143
88	270	0.341359967929973
249	274	0.337569425929702
246	250	0.336619240589603
250	274	0.322914937045343
253	270	0.321928721224154
185	249	0.320689357513662
181	270	0.315414175153791
89	246	0.311287437142684
185	270	0.306791517389145
253	277	0.297011532229982
185	246	0.292505105980201
186	249	0.287489396758988
169	270	0.265161960403584
249	277	0.263969356898922
250	277	0.252608046106308
185	250	0.251978038804696
246	270	0.248486110823017
85	246	0.244999024232256
186	246	0.239656654432236
92	270	0.235978795634208
253	278	0.235639062124322
186	270	0.230367529070578
174	250	0.229031345364566
181	249	0.21938467425438
92	249	0.218068220673912
249	278	0.216569039438313
174	249	0.216364846299115
92	177	0.206524771433606
89	174	0.204961472936836
169	274	0.198692826296901
250	270	0.195555577650668
92	185	0.194498988581617
89	177	0.184735154399588
250	278	0.18439406652963
89	253	0.178927120917568
177	253	0.178431367070146
85	249	0.167485429781277
174	253	0.156529742511324
185	253	0.156429478250445
186	250	0.151050839036723
63	67	0.150775307799914
92	174	0.149486080437204
92	181	0.144653731597886
168	277	0.137396457145311
89	92	0.117399487316067
181	250	0.113072643236155
168	278	0.105886542724357
89	250	0.102027762938399
85	174	0.101119110722859
249	270	0.0972204754667763
250	253	0.0857838840065202
85	253	0.0550014842235184
168	246	0.0446660056672263
84	174	0.0390928223292575
185	186	0.033518634751854
249	250	0.032513238147831
274	277	0.0324632184465098
169	277	0.0321193535079322
88	89	0.029126844689496
181	253	0.0206566913645552
88	249	0.0134480689850774
186	253	0.0124510049711529
84	246	0.00478940057936488
92	253	0.0033746452356445
84	249	-0.00473034407376361
89	181	-0.00608371254542715
84	85	-0.00678105170612942
169	278	-0.00761062559888506
177	185	-0.00950221957707791
168	169	-0.0222808835938845
249	253	-0.0233542191856342
169	246	-0.0399223923999696
277	278	-0.0406528566130016
84	253	-0.0434047695438494
168	253	-0.0461805598252636
85	89	-0.0497033776940416
85	177	-0.0501390985645894
174	181	-0.0515411185609079
168	249	-0.0576747546134821
85	88	-0.0622260113191458
85	250	-0.0637659356581218
88	174	-0.065546873163138
270	274	-0.0663519388272038
88	246	-0.0683917972888927
174	177	-0.068929718915956
177	181	-0.070838069618823
92	246	-0.0785932735303187
89	185	-0.0830521339818497
92	250	-0.0894603089115083
174	185	-0.0932547333914341
84	177	-0.121821276726714
84	88	-0.12230011054849
88	253	-0.1279267102447
177	186	-0.138483540484755
169	253	-0.138983234514974
88	177	-0.146789611431908
169	249	-0.153040170799106
270	277	-0.162184965417438
174	186	-0.162935522473349
85	92	-0.170315943699942
84	250	-0.177520528633652
168	174	-0.183309429681134
168	250	-0.18600154554603
270	278	-0.193493692043249
88	185	-0.206985026167034
181	185	-0.209467272705318
274	278	-0.215401153143489
84	169	-0.226525065045076
88	250	-0.227314557154534
84	89	-0.229257811659988
89	169	-0.239583933120655
85	181	-0.243166287389224
169	250	-0.244064819007149
85	169	-0.244245857316704
92	186	-0.250639283330744
84	168	-0.2555290608958
181	186	-0.274716968044079
84	181	-0.275413704454091
89	168	-0.283456831002979
169	174	-0.289554699957889
89	186	-0.292068140679965
88	181	-0.304075373809965
84	185	-0.304485145583652
85	168	-0.310551126526062
88	169	-0.311446418131515
88	168	-0.321966080757553
92	169	-0.33530860475936
85	185	-0.354874112113506
85	186	-0.363717019581292
88	92	-0.36810298753432
84	92	-0.375965097722772
168	177	-0.377358383495966
92	168	-0.380374159164938
169	177	-0.406888207151126
84	186	-0.412984300149099
169	185	-0.419855981731901
88	186	-0.423796054539421
169	181	-0.425584035476118
169	186	-0.431428080816536
168	181	-0.441346046410026
168	186	-0.455301875089538
168	185	-0.463814897614018
