# Supplementary material for: Molecular Dynamics Simulations of the Allosteric Modulation of the Adenosine A2a Receptor by a Mini-G Protein
Source: Sci Rep. 2019 Apr 2;9:5495. doi: 10.1038/s41598-019-41980-x (PMC6445292; doi:10.1038/s41598-019-41980-x)
Supplement: Supplementary file 3 — Dataset 2 [file 41598_2019_41980_MOESM3_ESM.xlsx]

## Sheet: correlations_heavy_order_correct
Res #1	Res #2	Distance-Volume Correlation
246	278	0.634096853312627
88	278	0.61073157822711
67	84	0.607212563458195
88	274	0.606766317212443
85	278	0.601589912280571
67	85	0.600390885830836
63	84	0.59834457525786
89	278	0.598282112752157
89	274	0.595507286852522
63	85	0.593959842242677
85	274	0.591649555656642
63	89	0.590969744491257
63	88	0.583283971148437
89	277	0.58059577221798
67	89	0.579163872361729
84	278	0.576853068723059
63	92	0.569856933238096
85	270	0.56782211681168
92	278	0.566399500013191
92	274	0.56571631753101
67	88	0.565357703026175
85	277	0.564822963282023
84	274	0.5630307631107
67	168	0.559134535919669
168	246	0.558355271093052
67	92	0.557723078520302
92	168	0.553397501296979
92	277	0.551724681645089
89	168	0.536974560004625
67	174	0.535193670617685
85	168	0.534233785154237
63	181	0.533659787684987
63	246	0.529894110784241
85	249	0.52973639334349
168	249	0.52855707052551
63	174	0.526670345220715
88	277	0.52585594203879
168	253	0.52095257448783
67	246	0.519512130732672
63	177	0.514233345333399
92	270	0.513583073180709
168	270	0.512629463948399
67	181	0.509384664417148
67	186	0.506128868895783
67	253	0.503379974425001
177	274	0.500879226164437
92	249	0.49737521769253
67	177	0.494972501315016
177	277	0.491638701359737
85	253	0.489938055319449
63	186	0.485586857118328
246	274	0.482685402179251
84	270	0.480584458695034
177	278	0.4789236648991
246	277	0.475152931049711
67	250	0.474798054848379
168	274	0.473637737512024
67	169	0.473521213022913
88	270	0.460250454942266
67	277	0.460037304410247
67	249	0.459663329344603
63	253	0.458003869916931
89	270	0.45258597166543
67	270	0.449627294948524
181	278	0.446292690730865
63	185	0.444053852745577
67	274	0.443661238996245
168	250	0.441272598355921
168	185	0.43237307085761
67	185	0.432372971262614
63	250	0.431283362701831
85	174	0.424858889516148
181	274	0.421688169447868
63	277	0.420779955600713
168	186	0.417119599558832
89	249	0.413191734708269
63	249	0.412772137109579
177	249	0.409439054058549
92	177	0.407186667452085
85	246	0.401450661011621
63	169	0.39858029773544
67	278	0.398482716131408
181	277	0.397801219362403
186	278	0.392089541416531
177	246	0.391110475132816
85	250	0.390004622326353
174	274	0.389969326178516
186	274	0.389949256519723
168	277	0.377063368115954
168	181	0.370832026170426
89	174	0.36768904033846
89	181	0.366517737644294
63	270	0.364924939389814
177	250	0.363592457224237
89	177	0.359202352767899
85	177	0.358854896369477
92	174	0.35781037428668
92	253	0.356700906807247
84	249	0.347955697466346
63	278	0.344861043397989
181	249	0.34225060009417
63	274	0.34121145203322
174	278	0.340948910740497
88	249	0.332550291811211
168	174	0.326236087132525
181	270	0.324702988551936
88	168	0.322855247205007
250	274	0.318696348620125
174	246	0.317366100344259
186	277	0.315611405908914
181	250	0.311883988283157
84	246	0.306454571631679
186	270	0.304585119442673
84	277	0.301897938840332
174	270	0.300751306423082
92	250	0.300557403927514
185	278	0.296464982249043
89	253	0.293940634795478
168	177	0.283584533354282
177	270	0.282373065242398
185	274	0.281757363612406
174	277	0.280807188902385
169	270	0.269637227720056
253	274	0.261480346696076
92	185	0.255593498858891
186	249	0.253773114180623
246	253	0.247331035564465
185	277	0.243797038326313
92	181	0.243301122091754
185	270	0.24058043820518
186	250	0.233766717414768
246	249	0.22589227173535
84	174	0.2241769187428
274	277	0.223457282394297
181	185	0.223309708961175
89	246	0.219761675659718
85	92	0.210440536525445
246	270	0.209643452143693
88	177	0.205378411866967
253	278	0.197444945333363
185	249	0.192105568001027
85	169	0.182660728274448
253	270	0.178602675324815
185	250	0.172328494271341
253	277	0.166782706468834
92	246	0.166306846561181
89	250	0.15170802256805
246	250	0.149162250346967
250	270	0.14315178629884
186	253	0.137706142014531
174	249	0.137343964152913
63	67	0.136586029955572
89	92	0.136395558273742
177	253	0.12673035347523
250	278	0.122943760732885
88	246	0.111915389739418
85	88	0.110670197981918
181	246	0.108164327670129
84	92	0.10724367226256
185	253	0.102438457364195
249	274	0.10240163841266
84	253	0.0966211380373014
249	277	0.090717481686221
174	250	0.089677714443155
181	253	0.0826255250392171
88	174	0.0802498963808825
84	177	0.078140843824932
169	174	0.0776236811748825
169	274	0.0666720111780827
85	89	0.0650027981208321
174	186	0.0600568649201331
250	277	0.0560061050761891
174	253	0.050594185582948
177	186	0.0486891487092648
84	89	0.0364431410290947
249	270	0.0358845254003438
185	246	0.0346237565219615
168	278	0.0334136336217818
249	278	0.0314990467002245
174	177	0.0266242514832432
249	253	0.0209152323938442
88	253	0.0166063873526044
250	253	0.0121596315809479
63	168	0.00490272061981355
185	186	-0.00249244254117907
249	250	-0.00279216052939338
88	89	-0.00412719067196267
168	169	-0.00535172315866784
277	278	-0.00577763817279464
84	185	-0.00800269044301546
84	85	-0.0142708984961917
270	278	-0.0152861629572683
186	246	-0.022885197730565
89	169	-0.0230072818577778
177	185	-0.0328161244330129
84	181	-0.0394268325369606
84	88	-0.0400520220530721
270	277	-0.0419431526845141
270	274	-0.0547235063466639
92	169	-0.0713164671334656
174	181	-0.0881656992556545
169	253	-0.0949420072291564
169	278	-0.098339579582895
169	249	-0.0991485106751271
177	181	-0.116886928612962
88	92	-0.126871125190413
169	246	-0.131012245752124
92	186	-0.132544693789502
181	186	-0.132730230961946
169	277	-0.139282488809952
174	185	-0.143961351044757
88	181	-0.145288530125121
89	185	-0.150546805603848
88	185	-0.167260030718112
274	278	-0.168705215681986
85	185	-0.181564927716191
169	250	-0.185861773969481
84	250	-0.194651314977857
89	186	-0.229520166954594
85	186	-0.244424721483981
84	168	-0.251068378068478
85	181	-0.26377218392962
169	185	-0.267687045668265
84	186	-0.280456625905055
169	186	-0.281292857770514
84	169	-0.323351105655971
88	250	-0.364278118591888
169	177	-0.374007502100082
88	169	-0.378504898685649
169	181	-0.420761138018794
88	186	-0.435851072065677
