# Supplementary material for: Molecular Dynamics Simulations of the Allosteric Modulation of the Adenosine A2a Receptor by a Mini-G Protein
Source: Sci Rep. 2019 Apr 2;9:5495. doi: 10.1038/s41598-019-41980-x (PMC6445292; doi:10.1038/s41598-019-41980-x)
Supplement: Supplementary file 4 — Data set 3 [file 41598_2019_41980_MOESM4_ESM.xlsx]

## Sheet: contact_frequency
	A2AR	A2AR:MiniG	A2AR:MiniG:NECA	A2AR:a5
A20-V282	0.94	0.91	0.99	0.95
G23-P285	0.91	0.84	0.82	0.84
N24-A49	1	1	1	1
N24-D52	0.99	1	1	1
N24-S281	0.99	0.96	1	1
V27-A49	0.6	0.81	0.96	0.85
V31-V46	0.97	0.98	0.98	0.97
F44-I98	1	0.99	0.99	1
V45-Y288	0.46	0.18	0.16	0.33
D52-S281	1	1	1	1
V86-S132	1	0.98	1	1
V86-G136	0.98	0.98	0.98	0.97
T88-W246	0.9	0.95	0.92	0.86
S90-W129	1	0.99	1	0.99
S90-S132	1	0.98	1	1
I92-F242	0.62	0.93	0.98	0.92
L96-M193	0.9	0.85	0.64	0.74
A99-V196	0.99	1	1	1
Y103-V196	0.99	1	1	1
Y103-R199	0.91	0.99	0.62	0.79
M193-V239	0.36	0.68	0.91	0.75
C245-N280	1	1	1	1
L249-A273	0.99	0.99	1	1
L249-I274	0.94	0.92	0.99	0.95
